# Supplementary material for: Efficacy of Lavender Essential Oil in Reducing Stress, Insomnia, and Anxiety in Pregnant Women: A Systematic Review
Source: Healthcare (Basel). 2024 Dec 5;12(23):2456. doi: 10.3390/healthcare12232456 (PMC11641599; doi:10.3390/healthcare12232456)
Supplement: Supplementary file 1 [file healthcare-12-02456-s001.zip]

Archive with 1 entries (1 files):
- healthcare-3272697-supplementary.pdf
